# Supplementary material for: Monkeypox Diagnosis by Cutaneous and Mucosal Findings
Source: Infect Dis Rep. 2022 Sep 27;14(5):759–64. doi: 10.3390/idr14050077 (PMC9602055; doi:10.3390/idr14050077)
Supplement: Supplementary file 1 [file idr-14-00077-s001.zip]

Archive with 1 entries (1 files):
- idr-1892049-supplementary.pdf
